# Supplementary material for: Cognitive functions among Saudi patients with methamphetamine and cannabis use disorder
Source: Front Psychiatry. 2025 Aug 22;16:1621261. doi: 10.3389/fpsyt.2025.1621261 (PMC12411442; doi:10.3389/fpsyt.2025.1621261)
Supplement: Supplementary file 1 [file Table1.xlsx]

## Sheet: Stroop Test  (2)
	Stroop Test for Measuring Cognitive Flexibility (Cannabis)
	#	A	B1	C	B2
	51	25	28	21	32
	52	25	29	19	35
	53	14	21	28	37
	54	14	21	29	37
	55	13	16	24	32
	56	14	18	24	35
	57	13	20	26	38
	58	31	18	25	34
	59	16	21	26	35
	60	13	19	26	38
	61	18	22	30	43
	62	16	21	47	49
	63	21	25	17	41
	64	22	17	25	37
	65	19	21	25	39
	66	17	21	27	38
	67	22	25	19	37
	68	25	29	20	40
	69	22	28	19	34
	70	27	31	20	42
	71	26	29	20	35
	72	23	29	19	37
	73	16	20	28	34
	74	18	22	31	43
	75	19	26	32	45
	76	14	18	28	37
	77	12	19	28	34
	78	13	18	26	38
	79	13	19	26	35
	80	15	23	29	37
	81	27	25	31	47
	82	15	25	21	34
	83	21	23	29	41
	84	21	26	31	43
	85	19	24	35	42
	86	15	20	26	37
	87	14	19	25	36
	88	21	26	32	45
	89	15	21	28	36
	90	25	29	21	37
	91	23	27	24	43
	92	21	19	26	37
	93	12	19	26	34
	94	14	21	82	37
	95	13	19	26	37
	96	14	17	28	39
	97	14	21	28	35
	98	28	32	20	37
	99	17	21	25	45
	100	21	28	18	34

## Sheet: Wechsler Scale (2)
Wechsler Memory Scale (Cannabis)
#	Information	Guidance	Cognitive control	Logic	Number Repetition	Visual Cue	Verbal Association	Raw Material	Age+	Degree	Memory
51	6	5	5	16	8	6	15	61	36	97	99
52	6	4	2	16	10	7	12	57	34	91	90
53	4	3	2	6	7	6	8	35	42	77	70
54	5	5	4	6	7	5	8	40	34	74	66
55	4	4	2	6	7	5	5	33	38	71	63
56	4	3	4	8	7	10	6	41	34	75	67
57	4	3	2	6	6	4	5	30	38	68	60
58	4	5	4	8	7	10	9	46	34	80	74
59	6	5	4	8	8	9	9	48	42	90	89
60	5	5	4	7	7	5	5	38	33	71	62
61	5	5	2	6	7	6	7	38	36	74	64
62	6	4	5	15	10	9	10	58	34	92	92
63	5	3	3	13	10	12	10	56	38	94	94
64	4	3	2	14	10	10	11	54	36	90	89
65	6	5	5	16	10	8	12	62	33	95	96
66	6	5	5	15	10	10	10	61	36	97	99
67	5	4	4	14	8	11	12	57	34	91	90
68	6	3	2	17	8	7	13	55	40	95	96
69	6	5	4	17	8	8	13	61	34	95	96
70	6	5	3	19	9	9	12	63	36	99	101
71	5	3	2	13	7	7	11	48	36	84	80
72	6	4	2	16	9	9	12	57	34	91	90
73	4	5	2	7	7	6	6	37	36	73	64
74	4	3	2	6	6	5	5	31	38	69	61
75	4	3	2	6	6	4	5	29	33	62	57
76	5	4	4	7	6	5	8	39	33	72	63
77	5	5	2	7	7	7	6	39	36	75	66
78	6	5	4	7	8	10	9	48	38	86	83
79	5	5	4	7	9	10	9	49	33	82	76
80	6	5	4	7	7	7	5	41	34	75	66
81	4	5	3	15	10	11	12	60	42	102	106
82	6	5	5	15	10	11	12	64	34	98	100
83	6	5	4	14	10	10	11	60	34	94	94
84	4	3	0	5	3	4	4	23	36	59	54
85	4	3	2	5	6	3	4	27	36	63	57
86	6	5	4	6	7	12	6	46	34	80	74
87	5	5	4	6	7	7	8	42	38	80	73
88	4	3	0	5	3	3	6	23	42	65	59
89	5	4	3	15	8	7	12	53	36	89	87
90	4	3	1	13	9	12	10	52	38	90	89
91	6	5	5	14	8	10	12	60	36	96	97
92	6	5	5	15	11	8	10	60	33	93	93
93	6	5	4	8	9	10	10	51	34	85	81
94	5	5	4	5	7	5	6	37	40	77	69
95	6	5	4	6	9	6	9	45	33	78	70
96	5	5	2	7	8	6	8	40	34	74	66
97	6	5	4	6	7	9	8	44	34	78	72
98	6	4	2	15	8	6	12	53	36	89	87
99	6	5	4	15	8	10	11	59	36	95	96
100	4	5	3	19	9	8	10	58	38	96	97

## Sheet: MoCA Test (2)
مقياس موكا(حشيش)
#	تنفيذي	التسمية	الإنتباه	اللغة	التجريد	التذكير	الإهتداء	المجموع
51	3	2	4	3	1	2	6	21
52	3	3	4	2	1	3	4	20
53	2	2	5	3	1	2	6	22
54	2	2	5	2	1	2	6	21
55	2	2	5	3	1	2	6	22
56	3	2	5	3	1	2	6	23
57	2	2	5	3	1	2	6	22
58	4	2	5	3	2	3	6	25
59	4	2	5	3	1	3	6	24
60	3	2	4	3	1	2	6	22
61	3	2	5	3	1	2	6	23
62	4	3	5	2	1	2	5	22
63	4	2	5	1	1	2	4	19
64	3	2	4	2	1	2	2	16
65	4	2	5	2	1	2	6	22
66	4	3	5	2	1	3	6	24
67	5	2	3	2	1	1	5	19
68	3	3	4	2	2	0	4	18
69	5	3	5	2	2	0	6	23
70	3	2	4	3	2	3	6	23
71	4	3	3	2	1	0	4	17
72	4	3	5	2	1	1	5	22
73	3	2	3	3	1	2	6	21
74	4	2	3	3	1	2	6	22
75	2	2	3	3	1	2	6	20
76	3	2	5	3	1	2	6	23
77	4	2	5	3	1	2	6	24
78	4	2	5	3	1	3	6	24
79	5	2	5	2	1	2	6	24
80	4	2	5	3	1	2	6	23
81	5	3	6	2	1	2	4	23
82	5	2	6	3	1	2	6	25
83	4	3	5	2	1	1	6	22
84	2	2	2	3	1	2	6	19
85	4	2	3	3	1	1	6	19
86	3	2	5	3	1	2	6	23
87	3	2	5	3	1	2	6	23
88	2	2	2	3	1	2	3	16
89	3	2	4	1	1	1	4	16
90	3	2	5	3	1	1	3	18
91	5	3	5	1	1	1	6	22
92	4	2	5	2	1	0	6	20
93	4	3	5	3	1	3	6	25
94	3	2	5	3	1	2	6	23
95	4	2	5	3	1	2	6	24
96	3	3	3	3	1	2	6	22
97	4	3	5	3	1	2	6	25
98	3	3	4	2	1	0	5	18
99	4	3	4	3	1	1	6	22
100	4	3	4	2	1	0	6	20

## Sheet: Information (2)
Case Information (Cannabis)
#	MRN	Age	Gender	Education	Social	Job	Criminal	Diagnosis
51	74108	33	2	4	3	1	2	3
52	29044	26	2	4	1	1	2	3
53	72896	49	1	4	3	2	2	3
54	80311	28	1	4	3	2	1	3
55	71684	39	1	4	2	2	1	3
56	64926	27	1	4	3	2	1	3
57	83059	39	1	2	2	1	1	3
58	72792	25	1	5	1	1	1	3
59	79018	47	1	5	2	2	2	3
60	84613	24	2	4	1	2	1	3
61	27297	31	2	4	2	1	1	3
62	72927	29	1	5	1	2	2	3
63	71309	36	1	5	3	1	1	3
64	64431	30	1	3	3	2	1	3
65	82334	20	1	4	1	2	2	3
66	72801	30	1	5	2	1	1	3
67	80511	29	1	4	1	1	1	3
68	41292	43	1	5	3	1	1	3
69	83199	27	1	4	1	2	1	3
70	73977	30	1	5	1	1	1	3
71	78092	31	1	4	1	1	1	3
72	79606	27	1	4	3	2	1	3
73	75322	34	1	4	3	2	1	3
74	76435	35	1	4	3	2	2	3
75	80674	24	1	2	1	2	1	3
76	72242	22	1	4	1	1	1	3
77	75148	30	1	4	3	2	2	3
78	80594	36	1	5	3	2	1	3
79	77821	21	1	4	1	2	1	3
80	81793	29	1	4	1	2	1	3
81	81273	25	1	4	1	2	1	3
82	79995	28	1	4	3	2	1	3
83	28365	27	1	4	3	2	2	3
84	76198	33	1	2	2	2	2	3
85	30452	31	1	2	3	2	2	3
86	29782	28	1	4	3	2	1	3
87	82846	35	1	4	2	1	2	3
88	80381	47	1	2	2	2	1	3
89	70597	30	1	4	1	2	2	3
90	76011	36	1	4	3	2	1	3
91	25195	30	1	4	1	2	1	3
92	74620	18	1	4	1	2	1	3
93	73557	27	1	5	2	2	1	3
94	74116	41	1	4	2	1	1	3
95	76455	20	1	4	1	2	2	3
96	75322	26	1	4	3	2	2	3
97	26695	27	1	4	1	2	1	3
98	74606	31	1	4	3	2	1	3
99	74330	32	1	4	1	2	2	3
100	76236	35	1	4	2	1	1	3

## Sheet: Information
Case Information (Cannabis)
#	MRN	Age	Gender	Education	Social	Job	Criminal	Diagnosis
1	82157	25	1	3	3	2	1	3
2	74014	22	1	4	1	2	1	3
3	81241	31	1	5	3	2	1	3
4	83228	23	2	4	1	2	1	3
5	29831	29	2	5	2	1	1	3
6	58649	25	1	4	3	2	1	3
7	80331	28	2	4	1	2	1	3
8	81194	28	2	4	3	2	2	3
9	83848	28	1	5	2	2	2	3
10	76440	18	1	4	1	2	2	3
11	63995	22	2	4	1	1	1	3
12	83431	34	2	4	1	2	1	3
13	83505	22	2	5	1	2	1	3
14	72212	28	2	4	1	2	1	3
15	75779	24	2	4	1	2	1	3
16	83741	24	1	2	3	2	1	3
17	83820	25	2	4	1	2	1	3
18	80387	34	2	4	1	2	1	3
19	76343	25	2	4	1	1	1	3
20	84031	36	2	4	2	1	1	3
21	29501	30	2	4	1	1	1	3
22	84072	23	2	4	1	2	1	3
23	84035	23	2	4	1	2	1	3
24	84088	24	2	4	1	2	1	3
25	31741	27	2	4	1	2	2	3
26	84154	23	2	4	2	1	1	3
27	84107	23	2	4	1	2	1	3
28	27260	32	2	5	1	2	1	3
29	84270	19	2	3	1	2	1	3
30	71818	26	1	4	1	2	2	3
31	84252	21	2	4	1	1	1	3
32	84225	27	2	4	1	1	1	3
33	81386	43	2	4	3	2	1	3
34	84375	26	2	4	1	2	1	3
35	84348	37	2	4	2	1	1	3
36	84569	24	2	5	1	2	1	3
37	84465	34	2	4	1	2	1	3
38	27269	32	2	5	1	2	1	3
39	64322	22	2	4	1	2	2	3
40	71668	20	1	4	1	2	2	3
41	76198	33	1	2	2	2	1	3
42	84028	20	1	4	1	2	1	3
43	84057	24	2	4	1	1	1	3
44	71413	26	2	4	1	2	2	3
45	80030	27	1	5	2	2	1	3
46	84131	27	2	4	1	2	2	3
47	71187	26	2	4	1	1	2	3
48	62870	30	2	4	1	1	1	3
49	84531	20	1	3	2	2	1	3
50	48906	31	2	3	1	2	2	3

## Sheet: MoCA Test
MoCA Test (Cannabis)
#	Executive	Naming	Attention	Language	Abstraction	Reminder	Orientation	Total
1	4	3	6	2	1	3	6	25
2	3	2	5	1	1	1	6	19
3	5	3	2	2	2	1	6	21
4	5	3	5	2	2	1	6	24
5	4	3	6	3	2	2	6	25
6	2	3	3	2	1	3	5	19
7	1	2	6	1	1	1	5	17
8	2	2	5	3	1	3	6	25
9	4	2	5	3	1	1	5	21
10	5	2	4	1	1	1	5	19
11	2	3	5	3	1	3	6	24
12	3	2	3	3	2	3	6	23
13	1	2	6	2	2	3	6	24
14	3	2	5	3	1	3	6	24
15	5	3	6	3	1	2	6	26
16	4	3	5	3	1	3	6	25
17	5	3	5	3	1	2	6	25
18	3	2	5	2	2	2	6	23
19	5	3	5	3	1	3	6	26
20	2	2	5	3	1	2	6	22
21	2	3	5	3	1	3	6	24
22	2	2	3	3	1	3	6	21
23	3	2	5	3	1	2	6	23
24	5	2	5	1	0	2	5	20
25	3	2	5	3	1	2	6	23
26	2	2	5	3	1	3	6	23
27	2	2	3	3	1	3	6	21
28	4	2	5	3	1	2	6	24
29	2	2	2	1	1	2	6	17
30	5	2	4	3	1	2	6	23
31	3	2	2	3	1	2	6	20
32	2	2	4	2	1	2	6	20
33	2	2	4	3	1	2	6	21
34	3	2	4	3	1	2	6	22
35	2	2	5	3	1	2	6	22
36	4	2	6	3	1	3	6	26
37	3	2	6	3	1	2	6	23
38	4	2	5	3	1	2	6	23
39	5	3	6	3	1	1	6	25
40	4	3	5	2	1	2	5	22
41	4	3	5	1	2	1	5	21
42	5	3	5	2	2	5	6	28
43	4	3	4	1	1	1	5	19
44	5	3	6	2	1	1	5	23
45	4	2	5	1	1	1	6	20
46	4	3	4	1	1	1	4	18
47	5	3	5	1	1	2	4	21
48	3	2	5	1	1	1	4	17
49	5	3	5	2	1	0	6	22
50	5	3	5	2	1	1	6	23

## Sheet: Wechsler Scale 
Wechsler Memory Scale (Cannabis)
#	Information	Guidance	Cognitive control	Logic	Number Repetition	Visual Cue	Verbal Association	Raw Material	Age+	Degree	Memory
1	6	5	4	17	8	11	13	64	34	98	100
2	5	5	2	13	5	12	6	48	33	81	76
3	6	5	6	18	9	7	13	63	36	99	101
4	6	5	0	12	7	10	14	54	33	87	84
5	6	5	6	14	11	13	9	64	34	98	100
6	6	4	4	14	7	7	12	54	34	88	86
7	6	4	3	9	10	7	7	46	34	80	97
8	6	5	2	12	9	10	11	55	34	89	86
9	6	4	5	15	9	12	14	65	34	99	101
10	6	4	3	15	10	11	12	61	33	94	94
11	6	5	4	12	7	9	9	51	34	85	81
12	6	5	2	10	7	6	8	44	36	80	73
13	6	5	6	14	9	7	11	57	33	90	89
14	5	5	2	11	7	7	10	47	34	81	76
15	6	5	2	16	10	14	14	67	33	100	103
16	6	5	4	17	9	3	9	53	33	86	83
17	6	5	4	20	11	13	15	73	34	107	116
18	5	5	2	10	9	9	10	49	36	85	81
19	6	5	4	14	10	12	12	63	34	97	99
20	6	5	2	10	8	7	8	46	38	84	79
21	5	5	2	9	6	8	8	43	36	79	72
22	6	5	2	8	6	4	7	38	33	71	63
23	5	5	2	8	6	6	7	39	38	77	70
24	6	4	3	14	10	6	13	56	33	89	87
25	5	5	4	8	6	5	7	39	34	73	64
26	6	5	2	8	7	4	5	37	33	70	62
27	6	5	2	7	7	8	7	42	33	75	67
28	6	5	4	10	7	8	7	47	36	83	77
29	4	4	2	6	6	4	5	31	33	64	58
30	6	5	3	12	9	10	12	57	34	91	90
31	5	5	2	7	7	6	7	39	33	72	63
32	6	5	4	9	6	4	6	40	34	74	64
33	5	4	4	6	7	5	6	37	40	77	70
34	6	5	2	6	7	5	6	37	34	71	63
35	6	4	2	8	6	6	6	38	38	76	67
36	6	5	4	9	7	12	10	52	34	86	83
37	6	5	4	9	7	8	8	47	36	83	79
38	6	5	4	8	7	5	8	42	36	78	72
39	6	5	2	18	11	12	13	67	33	100	103
40	6	4	4	16	9	7	11	56	33	89	87
41	6	3	4	23	10	13	14	72	36	108	118
42	4	3	2	13	10	8	9	49	33	82	77
43	6	5	4	18	11	14	15	70	44	114	123
44	6	5	5	20	10	12	15	73	34	107	116
45	6	5	3	14	9	11	13	60	34	94	94
46	6	4	4	13	9	11	11	58	34	92	92
47	6	5	3	12	8	11	11	56	34	90	89
48	6	3	2	15	8	5	11	49	36	85	81
49	6	5	2	18	9	9	14	63	33	96	97
50	6	5	2	16	9	12	13	63	36	99	101

## Sheet: Stroop test
	Stroop Test for Measuring Cognitive Flexibility (Normal)
	#	A	B1	C	B2
	1	12	11	14	52
	2	13	13	17	44
	3	18	21	20	70
	4	15	17	14	70
	5	17	19	26	88
	6	13	19	16	48
	7	14	17	15	40
	8	13	18	24	35
	9	13	17	14	27
	10	15	25	19	33
	11	18	22	28	45
	12	14	21	25	39
	13	18	24	20	29
	14	13	20	26	35
	15	19	24	17	27
	16	10	16	32	41
	17	17	22	15	27
	18	20	24	32	39
	19	22	19	16	29
	20	16	21	26	37
	21	14	19	23	36
	22	14	23	31	42
	23	19	24	31	39
	24	17	19	21	37
	25	13	18	25	38
	26	20	26	31	43
	27	15	22	31	42
	28	12	18	22	36
	29	22	29	36	43
	30	19	22	25	37
	31	19	24	31	43
	32	17	23	28	39
	33	16	23	29	38
	34	13	19	24	36
	35	15	24	33	43
	36	13	17	23	37
	37	12	17	22	35
	38	15	19	26	38
	39	23	29	18	34
	40	22	27	17	47
	41	22	27	18	31
	42	11	14	19	35
	43	20	25	16	34
	44	23	29	19	34
	45	14	19	25	41
	46	21	22	19	41
	47	19	17	23	32
	48	27	30	19	34
	49	28	32	20	37
	50	22	19	28	36
