# Supplementary material for: Cognitive functions among Saudi patients with methamphetamine and cannabis use disorder
Source: Front Psychiatry. 2025 Aug 22;16:1621261. doi: 10.3389/fpsyt.2025.1621261 (PMC12411442; doi:10.3389/fpsyt.2025.1621261)
Supplement: Supplementary file 2 [file Table2.xlsx]

## Sheet: Stroop test (2)
	Stroop Test for Measuring Cognitive Flexibility (Methamphetamine)
	#	A	B1	C	B2
	51	18	22	28	36
	52	14	23	28	35
	53	14	19	23	38
	54	19	24	29	41
	55	21	26	32	41
	56	16	22	29	40
	57	21	21	17	47
	58	23	25	19	29
	59	27	31	20	37
	60	16	22	26	37
	61	20	24	31	42
	62	14	21	29	37
	63	12	19	28	35
	64	16	25	32	41
	65	17	23	34	44
	66	19	23	32	41
	67	14	19	24	36
	68	17	22	29	38
	69	18	23	31	42
	70	16	23	29	37
	71	29	35	20	39
	72	16	21	25	42
	73	29	35	22	39
	74	18	21	24	35
	75	19	22	25	36
	76	28	35	20	39
	77	30	34	20	36
	78	29	34	20	39
	79	25	29	20	32
	80	24	29	21	35
	81	24	29	22	34
	82	23	28	19	36
	83	23	29	25	45
	84	23	32	41	49
	85	25	29	20	39
	86	15	19	28	36
	87	17	21	29	39
	88	13	19	26	41
	89	14	21	28	36
	90	19	24	29	36
	91	16	19	24	33
	92	13	17	21	36
	93	14	21	29	37
	94	16	23	33	42
	95	14	18	23	34
	96	18	24	33	43
	97	17	24	29	36
	98	16	23	32	40
	99	21	26	31	43
	100	19	26	33	44

## Sheet: Wechsler Scale (2)
Wechsler Memory Scale (Methamphetamine)
#	Information	Guidance	Cognitive control	Logic	Number Repetition	Visual Cue	Verbal Association	Raw Material	Age+	Degree	Memory
51	4	4	4	10	7	8	9	46	38	84	79
52	5	5	2	13	4	8	9	46	43	88	84
53	5	5	2	12	7	6	9	46	36	83	79
54	5	5	4	10	6	7	7	44	34	78	72
55	4	3	2	6	3	4	5	27	38	65	59
56	6	5	4	8	6	7	6	42	38	80	73
57	5	2	0	9	8	5	7	36	40	76	69
58	6	4	6	17	10	14	15	72	38	110	122
59	6	3	0	10	8	7	6	40	36	76	69
60	6	3	2	6	6	4	7	33	33	66	59
61	4	3	2	7	6	5	7	33	34	67	60
62	4	4	2	7	6	5	5	33	34	66	59
63	6	5	4	7	6	5	6	39	33	72	64
64	5	4	2	9	7	7	7	41	33	74	64
65	5	4	2	7	7	6	7	38	34	72	63
66	4	3	2	5	6	4	7	31	46	77	69
67	5	5	4	5	7	7	8	40	34	74	66
68	5	5	2	6	8	4	5	35	36	71	62
69	4	3	4	6	8	4	7	36	34	70	62
70	5	5	2	6	6	5	8	37	34	71	62
71	6	4	1	12	8	4	8	42	34	76	69
72	6	5	2	13	8	3	10	46	38	84	80
73	4	2	1	13	8	4	5	37	36	73	64
74	6	3	4	12	7	7	12	51	36	87	84
75	6	3	1	12	8	9	11	50	33	83	79
76	6	5	2	9	8	4	9	42	36	78	72
77	5	4	2	12	8	4	8	43	34	77	70
78	6	3	0	10	7	4	8	37	34	71	63
79	6	4	2	12	8	5	11	55	34	89	87
80	6	4	2	18	8	3	12	53	34	87	84
81	5	2	1	10	8	4	5	35	36	71	63
82	6	3	2	12	9	2	8	42	33	75	67
83	5	5	0	11	9	5	10	45	36	81	76
84	5	3	0	12	6	2	8	36	36	72	64
85	6	3	2	7	7	3	7	35	40	75	67
86	4	3	2	7	7	5	6	34	34	68	61
87	5	4	4	6	7	5	6	37	36	73	64
88	5	3	2	6	7	6	6	35	34	69	61
89	6	5	4	8	7	5	6	41	33	74	64
90	5	3	2	6	7	4	6	33	34	67	59
91	5	5	4	6	7	8	7	41	36	77	70
92	4	5	2	6	8	4	9	38	38	76	67
93	5	3	2	6	6	5	5	31	34	65	59
94	6	5	4	7	8	8	9	47	34	81	76
95	5	5	4	8	7	7	8	43	34	77	70
96	5	5	2	6	7	7	8	40	34	74	66
97	4	5	2	5	7	6	7	36	38	74	64
98	5	5	4	6	8	7	6	41	33	74	64
99	4	3	0	5	3	4	4	23	42	65	58
100	4	3	2	5	6	3	4	27	36	63	57

## Sheet: MoCA Test (2)
MoCA Test (Methamphetamine)
#	Executive	Naming	Attention	Language	Abstraction	Reminder	Orientation	Total
51	4	2	3	3	2	2	6	23
52	3	2	6	3	1	3	6	24
53	3	3	5	3	1	2	6	24
54	3	2	3	3	1	2	6	21
55	2	2	2	3	1	1	6	18
56	3	2	3	3	1	2	6	21
57	2	2	4	1	1	0	3	13
58	5	3	6	3	2	3	5	27
59	4	2	3	1	1	1	3	15
60	2	2	5	3	1	2	6	22
61	2	2	3	3	1	2	3	17
62	1	3	4	2	1	2	6	20
63	3	2	5	2	1	3	6	23
64	2	2	5	3	1	2	6	22
65	3	2	5	3	1	2	6	23
66	2	2	2	3	1	2	4	17
67	3	2	3	3	1	3	6	22
68	3	2	5	3	1	2	6	23
69	4	2	3	3	1	2	6	22
70	3	2	5	2	1	2	6	22
71	3	2	5	1	1	0	4	16
72	3	2	3	1	2	2	6	19
73	2	3	2	1	1	1	3	13
74	4	2	4	2	1	1	4	18
75	4	2	2	1	1	0	4	14
76	2	2	3	1	1	2	3	14
77	3	2	2	1	1	0	5	14
78	3	2	4	1	1	0	3	14
79	3	2	5	1	1	1	4	17
80	4	3	3	1	1	1	5	18
81	2	2	1	1	1	0	2	9
82	3	2	4	2	1	0	4	16
83	3	2	3	1	1	0	6	16
84	3	2	1	1	1	0	3	11
85	2	3	3	1	0	0	3	12
86	2	2	5	3	1	2	6	22
87	4	2	5	3	1	2	6	24
88	3	2	5	3	1	2	6	22
89	4	2	5	3	1	3	6	24
90	3	2	5	3	1	2	6	23
91	3	2	5	3	1	2	6	23
92	3	2	5	3	1	2	6	23
93	2	2	3	2	1	2	6	20
94	4	2	5	3	1	3	6	24
95	4	2	5	3	1	3	6	24
96	4	2	6	3	1	2	6	23
97	3	2	5	3	1	2	6	23
98	4	2	5	3	1	2	6	24
99	2	2	2	3	1	2	6	19
100	2	2	3	3	1	1	6	19

## Sheet: Information (2)
Case Information (Methamphetamine)
#	MRN	Age	Gender	Education	Social	Job	Criminal	Diagnosis
51	54028	36	2	4	2	1	1	2
52	21301	44	2	4	3	1	1	2
53	22702	31	2	4	3	2	1	2
54	84009	28	2	4	1	2	1	2
55	64879	39	2	3	3	2	1	2
56	25227	36	2	4	2	2	2	2
57	79313	40	2	3	2	2	2	2
58	84050	36	2	5	1	1	1	2
59	64280	32	2	3	3	2	2	2
60	73078	21	2	4	1	2	1	2
61	76568	24	2	4	1	2	1	2
62	311493	23	2	4	1	2	1	2
63	84283	18	2	4	1	2	1	2
64	64821	23	2	4	1	2	1	2
65	84332	29	2	4	2	1	1	2
66	84590	55	2	3	2	2	1	2
67	73564	23	2	4	1	1	2	2
68	84593	30	2	4	1	1	2	2
69	84595	26	2	4	1	1	1	2
70	84602	25	2	4	2	1	2	2
71	29702	25	2	4	1	2	1	2
72	63485	38	1	5	1	1	1	2
73	73296	32	1	2	2	2	1	2
74	84085	33	2	4	1	2	2	2
75	84160	22	2	4	1	1	1	2
76	72730	34	2	3	1	2	2	2
77	19767	29	2	3	1	2	2	2
78	84268	28	2	4	1	2	1	2
79	26383	25	2	4	1	2	2	2
80	84327	28	2	4	1	1	1	2
81	84075	33	1	2	3	2	1	2
82	84334	20	1	4	1	2	1	2
83	24320	32	2	3	3	2	2	2
84	72147	34	1	4	3	2	2	2
85	84596	42	2	4	3	2	2	2
86	74847	25	1	4	2	2	2	2
87	83319	32	2	4	1	1	1	2
88	84614	25	2	4	1	1	1	2
89	82769	20	2	5	1	2	1	2
90	84609	25	2	4	1	1	1	2
91	84629	30	2	4	1	1	1	2
92	83897	35	2	4	2	1	1	2
93	25256	26	1	3	3	2	2	2
94	75305	22	1	4	1	1	1	2
95	76135	29	1	5	1	2	1	2
96	76134	29	1	5	1	2	1	2
97	72382	28	1	4	2	2	2	2
98	72485	24	1	4	1	1	1	2
99	75077	47	1	2	2	1	1	2
100	72012	32	1	3	2	2	1	2

## Sheet: Information
Case Information (Methamphetamine)
#	MRN	Age	Gender	Education	Social	Job	Criminal	Diagnosis
1	62693	39	2	5	1	2	1	2
2	70959	25	1	2	2	2	1	2
3	64181	22	2	4	1	2	1	2
4	29060	32	2	4	1	2	1	2
5	82957	33	2	3	1	2	1	2
6	78995	26	2	4	2	1	1	2
7	72458	39	2	4	2	1	1	2
8	82809	29	1	2	1	2	1	2
9	3531	26	2	3	1	2	1	2
10	74962	31	2	5	2	1	2	2
11	62090	25	2	4	1	2	1	2
12	25944	25	1	4	3	2	2	2
13	76369	27	2	4	1	2	1	2
14	83232	31	2	3	1	2	1	2
15	83511	24	2	4	1	2	1	2
16	83508	39	2	4	1	2	1	2
17	26145	29	2	4	1	2	2	2
18	11378	39	2	4	1	2	2	2
19	83324	27	2	4	1	1	1	2
20	30408	26	1	3	1	2	2	2
21	83756	24	1	4	3	2	1	2
22	72471	22	1	4	1	1	2	2
23	83727	35	2	4	2	2	1	2
24	13763	36	2	4	1	2	2	2
25	74846	27	2	4	1	2	1	2
26	83680	18	1	4	1	2	2	2
27	83797	29	2	4	2	2	1	2
28	81341	34	2	4	1	2	1	2
29	74843	35	2	4	1	2	1	2
30	83855	30	2	4	1	2	1	2
31	59548	23	2	5	1	2	1	2
32	27284	29	2	3	2	2	1	2
33	78308	29	2	3	2	1	1	2
34	74004	25	2	4	1	2	2	2
35	23592	32	2	5	1	2	1	2
36	27071	30	2	3	1	2	2	2
37	73251	45	2	4	1	2	1	2
38	11963	49	2	3	1	2	1	2
39	76875	36	2	4	1	1	1	2
40	83863	24	1	4	1	2	2	2
41	18199	43	2	4	2	2	1	2
42	75652	29	1	4	2	2	1	2
43	75636	29	2	4	3	2	1	2
44	74304	31	2	3	1	2	2	2
45	81914	33	2	4	2	1	1	2
46	22736	36	2	4	2	1	1	2
47	83577	27	2	4	2	2	1	2
48	27365	31	2	4	1	1	1	2
49	83613	31	2	3	1	2	1	2
50	83507	33	2	4	1	1	2	2

## Sheet: MoCA Test
MoCA Test (Methamphetamine)
#	Executive	Naming	Attention	Language	Abstraction	Reminder	Orientation	Total
1	3	2	6	2	1	1	5	20
2	2	3	2	3	1	0	3	14
3	3	3	6	3	1	5	5	26
4	3	3	3	2	2	4	6	23
5	2	3	3	2	1	3	5	19
6	3	3	6	2	2	2	3	21
7	3	3	3	3	1	2	6	21
8	3	2	2	1	0	2	4	14
9	3	3	1	2	2	1	3	15
10	5	3	6	3	2	4	6	29
11	3	3	3	2	2	1	6	20
12	5	2	0	2	1	3	5	18
13	3	2	1	0	1	0	3	10
14	3	2	5	2	1	1	6	21
15	1	2	0	1	1	0	4	9
16	5	2	3	2	1	2	5	21
17	4	2	5	2	1	3	6	24
18	0	2	1	2	0	3	3	12
19	1	2	6	3	2	3	6	24
20	3	2	3	2	1	2	6	20
21	4	3	4	2	1	2	6	22
22	2	3	4	3	1	0	2	15
23	5	2	4	1	1	0	5	18
24	2	2	2	0	0	0	3	9
25	3	3	5	1	1	1	5	19
26	2	2	3	1	1	2	3	14
27	2	2	2	1	1	0	4	13
28	2	3	4	2	1	0	3	15
29	3	2	3	1	1	1	3	14
30	4	3	5	3	1	0	4	20
31	4	3	4	1	1	0	4	17
32	5	2	5	1	1	0	2	16
33	3	2	4	3	1	3	6	23
34	3	2	5	3	1	2	6	23
35	5	2	5	3	2	3	6	26
36	2	2	4	3	1	2	6	21
37	2	2	2	1	1	1	2	11
38	3	3	4	1	0	0	4	15
39	1	3	2	1	1	1	5	14
40	1	2	3	1	1	0	3	11
41	3	2	4	1	1	0	4	15
42	4	3	2	1	1	0	4	15
43	4	3	4	1	0	1	3	16
44	5	3	6	3	0	2	3	22
45	2	3	3	2	1	1	4	16
46	2	2	2	2	2	3	6	19
47	3	3	6	2	2	1	2	19
48	5	3	3	2	2	0	6	21
49	3	2	1	0	2	3	6	17
50	5	3	6	1	2	3	6	26

## Sheet: Wechsler Scale
Wechsler Memory Scale (Methamphetamine)
#	Information	Guidance	Cognitive control	Logic	Number Repetition	Visual Cue	Verbal Association	Raw Material	Age+	Degree	Memory
1	6	5	1	13	11	7	12	55	38	93	93
2	6	3	2	4	8	7	9	39	34	73	92
3	6	5	4	13	13	9	15	65	33	98	100
4	6	5	2	14	9	6	6	50	36	86	83
5	6	5	2	14	8	8	11	53	36	89	87
6	6	3	7	13	11	10	16	66	34	100	111
7	6	4	2	13	7	7	11	49	38	87	84
8	5	4	2	12	10	5	10	47	34	81	76
9	6	2	6	6	10	10	11	51	34	85	81
10	6	5	3	12	12	12	12	62	36	98	100
11	6	5	3	13	8	10	6	51	34	85	81
12	6	4	4	9	4	11	9	47	34	81	76
13	6	2	2	7	5	2	4	28	34	62	57
14	6	5	0	9	6	5	8	39	36	75	66
15	6	3	0	11	7	3	8	38	33	71	90
16	6	4	2	11	8	9	11	51	38	89	86
17	5	5	2	11	8	6	8	45	34	79	72
18	3	3	2	9	3	3	4	26	38	64	58
19	6	5	0	13	8	11	9	51	34	85	81
20	4	5	2	11	7	8	9	46	34	80	74
21	6	5	4	19	10	13	15	72	33	105	112
22	6	3	2	15	8	5	10	48	33	81	98
23	6	3	2	12	9	6	10	48	38	86	83
24	6	4	0	9	8	0	8	35	38	73	64
25	6	3	3	12	11	9	11	55	34	89	87
26	6	2	1	12	8	1	10	40	33	73	64
27	6	4	2	12	7	8	10	49	34	83	79
28	5	2	4	11	9	5	7	43	36	79	73
29	5	2	1	9	10	3	10	40	38	78	72
30	5	4	2	13	9	7	10	50	36	86	83
31	5	3	2	10	9	4	8	40	33	73	92
32	5	3	2	11	9	11	15	56	34	80	74
33	5	5	2	9	8	7	9	44	34	78	72
34	6	5	4	11	7	11	8	51	34	85	81
35	6	5	4	11	9	10	11	56	36	92	92
36	6	2	1	10	9	2	7	36	42	78	72
37	5	5	2	11	6	5	6	40	36	76	67
38	6	4	2	11	8	5	10	46	42	82	86
39	6	4	1	8	7	3	7	36	38	74	66
40	6	2	1	10	7	5	10	51	33	84	80
41	6	3	2	12	7	5	9	43	40	83	79
42	6	3	3	13	10	6	8	49	34	83	79
43	6	4	2	11	9	5	9	46	34	80	74
44	6	4	4	15	10	12	12	62	36	98	100
45	5	3	3	11	8	7	10	47	36	83	79
46	6	5	3	11	8	12	12	57	38	91	90
47	6	3	3	15	10	12	13	61	33	94	94
48	6	5	3	18	12	14	13	70	36	106	93
49	5	5	2	4	8	4	9	36	36	72	64
50	6	5	3	11	10	14	11	60	36	96	97

## Sheet: Stroop Test 
	Stroop Test for Measuring Cognitive Flexibility (Methamphetamine)
	#	A	B1	C	B2
	1	15	17	17	60
	2	14	12	14	43
	3	8	11	11	40
	4	13	11	22	54
	5	16	14	21	102
	6	11	10	14	88
	7	14	15	17	107
	8	42	15	26	67
	9	16	14	16	103
	10	12	13	12	45
	11	25	13	29	35
	12	13	20	13	33
	13	20	24	17	52
	14	15	29	31	42
	15	22	30	18	78
	16	14	13	34	53
	17	15	19	20	43
	18	15	15	26	48
	19	12	19	15	38
	20	15	18	29	38
	21	15	16	16	47
	22	13	13	14	43
	23	13	16	15	74
	24	30	25	17	75
	25	16	14	12	45
	26	14	17	13	42
	27	17	17	15	42
	28	17	16	16	39
	29	29	34	19	42
	30	21	26	18	32
	31	21	27	17	29
	32	23	25	19	39
	33	25	28	32	42
	34	24	32	36	48
	35	15	22	29	38
	36	20	24	32	43
	37	30	37	25	39
	38	25	29	20	34
	39	30	26	23	37
	40	21	17	25	47
	41	17	27	20	39
	42	19	17	23	35
	43	25	31	19	35
	44	19	24	16	31
	45	15	19	14	42
	46	16	24	26	33
	47	15	13	28	45
	48	13	13	17	45
	49	10	11	16	51
	50	17	22	25	34
