# Supplementary material for: Cognitive functions among Saudi patients with methamphetamine and cannabis use disorder
Source: Front Psychiatry. 2025 Aug 22;16:1621261. doi: 10.3389/fpsyt.2025.1621261 (PMC12411442; doi:10.3389/fpsyt.2025.1621261)
Supplement: Supplementary file 3 [file Table3.xlsx]

## Sheet: Stroop test (2)
	Stroop Test for Measuring Cognitive Flexibility (Normal)
	#	A	B1	C	B2
	51	14	22	15	52
	52	15	18	23	38
	53	19	21	23	34
	54	16	20	28	34
	55	12	18	23	35
	56	15	22	28	35
	57	12	14	20	28
	58	14	16	22	34
	59	18	25	28	45
	60	15	20	24	36
	61	12	18	24	37
	62	12	17	22	32
	63	18	23	31	39
	64	14	19	23	38
	65	11	14	19	28
	66	12	19	25	36
	67	14	19	23	34
	68	12	16	26	34
	69	15	18	23	34
	70	12	15	19	29
	71	14	19	24	31
	72	14	19	23	38
	73	18	24	29	38
	74	18	22	31	40
	75	14	22	33	39
	76	15	21	26	39
	77	12	16	23	32
	78	12	9	15	48
	79	21	28	17	33
	80	20	25	17	32
	81	20	23	24	33
	82	15	16	20	31
	83	30	37	33	38
	84	21	19	30	39
	85	16	22	37	41
	86	13	13	12	51
	87	21	26	16	32
	88	11	12	14	41
	89	21	26	16	32
	90	23	27	20	32
	91	17	20	16	28
	92	19	23	15	31
	93	22	25	19	34
	94	21	26	17	34
	95	23	25	19	34
	96	21	26	17	34
	97	20	23	16	34
	98	15	17	21	41
	99	19	22	16	33
	100	19	22	16	33

## Sheet: Wechsler Scale (2)
Wechsler Memory Scale (Normal)
#	Information	Guidance	Cognitive control	Logic	Number Repetition	Visual Cue	Verbal Association	Raw Material	Age+	Degree	Memory
51	6	5	7	32	8	8	15	81	33	114	123
52	6	5	4	15	9	11	12	62	40	102	105
53	6	5	6	16	11	14	12	70	38	108	118
54	6	5	6	17	12	13	11	70	40	110	120
55	6	5	6	15	8	12	11	63	38	100	101
56	6	5	4	10	8	11	11	55	42	97	99
57	6	5	6	14	10	10	14	65	34	99	100
58	6	5	6	16	11	12	14	70	34	104	108
59	4	5	2	13	7	7	9	46	42	88	86
60	6	5	6	14	11	13	11	66	42	108	116
61	6	5	6	11	9	11	11	59	42	101	105
62	6	5	6	12	9	11	12	61	34	95	94
63	6	5	4	10	11	10	12	58	34	92	90
64	6	5	4	10	7	11	13	56	36	92	90
65	6	5	4	17	11	13	13	69	33	102	105
66	6	5	6	9	10	14	12	62	33	95	96
67	6	5	4	10	7	10	12	53	38	91	90
68	6	5	6	10	9	12	11	59	42	101	105
69	6	5	6	11	9	13	11	61	34	95	94
70	6	5	6	11	9	13	11	61	34	95	94
71	6	5	6	10	9	8	11	55	36	94	94
72	6	5	6	10	11	14	12	64	34	98	100
73	6	5	2	8	7	10	8	46	44	90	87
74	6	5	4	9	9	11	11	55	44	99	100
75	6	5	4	10	10	10	10	55	42	97	99
76	6	5	2	8	9	7	8	45	44	89	86
77	6	5	4	10	11	13	12	61	36	97	97
78	6	5	5	10	9	11	11	57	40	97	99
79	6	5	4	18	10	12	15	70	34	104	110
80	6	5	5	20	11	13	15	75	36	111	124
81	6	5	2	17	9	12	15	66	36	102	106
82	6	5	3	20	8	14	15	71	36	107	116
83	6	5	2	15	9	0	7	34	44	78	72
84	6	5	6	21	12	14	16	80	36	116	137
85	6	5	2	18	9	13	16	69	38	107	116
86	6	5	5	13	8	13	11	61	42	103	108
87	6	5	5	19	10	13	16	74	33	107	116
88	5	5	7	13	11	10	13	64	33	97	109
89	6	5	5	18	11	13	15	72	38	109	120
90	6	5	3	18	10	11	14	66	36	102	106
91	6	5	6	17	11	12	16	73	36	109	120
92	6	5	5	20	11	11	14	72	42	114	123
93	6	5	5	19	11	11	14	71	40	111	124
94	6	5	4	19	10	11	14	69	38	107	116
95	6	5	6	19	11	10	14	71	38	109	120
96	6	5	4	20	11	11	14	71	33	104	110
97	6	5	6	21	11	12	15	76	38	114	123
98	6	5	5	13	11	13	13	66	42	108	118
99	6	5	6	21	11	12	14	75	42	117	140
100	6	5	6	19	10	12	15	73	34	107	116

## Sheet: Information (2)
Case Information (Normal)
#	MRN	Age	Gender	Education	Social	Job	Criminal	Diagnosis
51	51	20	2	4	1	2	1	1
52	52	40	1	4	2	1	1	1
53	53	38	1	4	3	1	1	1
54	54	44	1	5	4	2	1	1
55	55	36	1	5	1	1	1	1
56	56	48	1	4	1	1	1	1
57	57	28	1	5	1	2	1	1
58	58	26	1	5	1	2	1	1
59	59	42	1	3	2	2	1	1
60	60	49	1	5	2	1	1	1
61	61	48	1	4	2	2	1	1
62	62	28	1	5	2	2	1	1
63	63	28	1	4	1	1	1	1
64	64	30	1	4	1	2	1	1
65	65	21	2	5	1	2	1	1
66	66	20	1	5	2	2	1	1
67	67	36	1	5	2	1	1	1
68	68	49	1	5	2	2	1	1
69	69	28	1	5	1	1	1	1
70	70	28	1	5	2	2	1	1
71	71	30	2	5	2	1	1	1
72	72	26	1	5	1	2	1	1
73	73	50	2	4	2	1	1	1
74	74	50	2	4	2	2	1	1
75	75	45	2	4	2	1	1	1
76	76	50	1	3	2	2	1	1
77	77	31	2	5	2	1	1	1
78	78	43	2	4	2	1	1	1
79	79	27	2	4	1	1	1	1
80	80	32	2	5	2	1	1	1
81	81	32	1	5	3	2	1	1
82	82	31	1	5	2	1	1	1
83	83	50	1	2	2	2	1	1
84	84	31	1	5	2	1	1	1
85	85	35	2	5	2	1	1	1
86	86	45	1	4	2	1	1	1
87	87	21	2	5	1	2	1	1
88	88	20	2	4	1	2	1	1
89	89	35	1	5	2	1	1	1
90	90	33	1	5	2	1	1	1
91	91	31	1	5	2	1	1	1
92	92	45	1	5	2	1	1	1
93	93	42	1	5	2	1	1	1
94	94	38	1	5	1	1	1	1
95	95	35	1	5	2	1	1	1
96	96	21	1	5	1	2	1	1
97	97	38	2	5	2	1	1	1
98	98	47	1	5	2	1	1	1
99	99	45	1	4	2	2	1	1
100	100	25	2	5	1	1	1	1

## Sheet: MoCA Test (2)
MoCA Test (Normal)
#	Executive	Naming	Attention	Language	Abstraction	Reminder	Orientation	Total
51	3	2	5	3	2	4	6	25
52	4	3	5	3	2	4	6	28
53	4	3	6	2	1	3	6	27
54	5	3	6	2	1	3	6	27
55	3	3	6	3	1	5	6	27
56	4	3	5	3	1	3	6	26
57	5	2	6	3	1	3	6	26
58	4	3	6	3	2	3	6	27
59	3	2	5	3	1	3	6	24
60	4	2	5	3	2	4	6	26
61	3	3	5	3	2	3	6	26
62	4	3	5	3	2	3	6	26
63	5	2	5	3	1	3	6	26
64	4	3	5	3	2	2	6	26
65	5	3	5	3	2	3	6	26
66	5	3	5	3	2	3	6	27
67	4	2	6	3	2	3	6	26
68	5	3	5	3	2	3	6	27
69	5	3	5	3	2	3	6	27
70	5	3	5	3	2	3	6	27
71	4	2	6	3	2	3	6	26
72	5	3	5	3	1	3	6	26
73	4	2	5	3	1	3	6	25
74	5	2	5	3	1	3	6	26
75	4	3	5	3	1	3	6	26
76	3	2	5	3	1	3	6	24
77	5	2	5	3	2	3	6	26
78	3	3	5	3	2	4	6	26
79	5	3	6	2	1	3	6	26
80	5	3	6	2	2	3	6	27
81	5	3	5	3	1	5	6	28
82	5	3	6	2	1	5	6	28
83	4	3	4	1	2	3	5	22
84	5	3	6	3	2	5	6	30
85	5	3	6	3	2	5	6	30
86	3	3	5	3	1	5	6	26
87	5	3	6	3	1	3	6	27
88	4	3	6	2	1	4	6	26
89	4	3	6	3	2	2	6	26
90	4	3	6	3	1	3	6	26
91	4	2	6	3	2	3	6	26
92	5	3	6	3	2	3	6	28
93	5	3	6	2	2	2	6	26
94	5	3	6	4	2	2	6	26
95	5	3	6	3	2	2	6	27
96	5	3	6	3	2	2	6	27
97	5	3	6	3	2	3	6	28
98	5	3	5	3	1	3	6	26
99	5	3	6	3	2	3	6	28
100	5	3	6	3	1	3	6	27

## Sheet: Information
Case Information (Normal)
#	MRN	Age	Gender	Education	Social	Job	Criminal	Diagnosis
1	1	42	2	5	2	1	1	1
2	2	24	1	5	2	1	1	1
3	3	45	1	4	2	2	1	1
4	4	22	1	5	1	1	1	1
5	5	35	1	5	2	1	1	1
6	6	36	1	5	2	1	1	1
7	7	28	1	5	3	1	1	1
8	8	50	1	5	2	1	1	1
9	9	28	1	5	2	1	1	1
10	10	36	1	4	2	2	1	1
11	11	45	1	4	3	2	1	1
12	12	37	1	4	1	2	1	1
13	13	37	1	5	2	1	1	1
14	14	40	1	5	2	1	1	1
15	15	19	1	4	1	2	1	1
16	16	35	1	5	2	1	1	1
17	17	44	2	4	2	1	1	1
18	18	43	2	3	2	1	1	1
19	19	21	1	4	1	2	1	1
20	20	37	1	5	2	2	1	1
21	21	20	1	4	1	2	1	1
22	22	33	1	5	2	1	1	1
23	23	37	1	5	2	1	1	1
24	24	30	1	5	2	1	1	1
25	25	32	1	5	2	1	1	1
26	26	29	1	4	1	1	1	1
27	27	22	1	4	1	2	1	1
28	28	25	1	5	2	1	1	1
29	29	18	2	4	1	2	1	1
30	30	29	1	4	2	2	1	1
31	31	30	1	5	2	2	1	1
32	32	39	1	4	2	1	1	1
33	33	35	1	5	2	1	1	1
34	34	37	1	5	2	1	1	1
35	35	39	1	5	2	1	1	1
36	36	25	1	5	2	1	1	1
37	37	30	1	4	2	1	1	1
38	38	20	1	4	1	2	1	1
39	39	22	1	4	2	2	1	1
40	40	20	1	4	1	2	1	1
41	41	20	1	4	1	2	1	1
42	42	22	1	4	1	2	1	1
43	43	38	1	4	1	1	1	1
44	44	31	1	5	2	2	1	1
45	45	39	2	4	2	1	1	1
46	46	26	1	5	2	2	1	1
47	47	39	2	5	2	1	1	1
48	48	33	1	5	2	1	1	1
49	49	19	2	4	1	2	1	1
50	50	19	1	4	1	2	1	1

## Sheet: MoCA Test
MoCA Test (Normal)
#	Executive	Naming	Attention	Language	Abstraction	Reminder	Orientation	Total
1	5	3	6	3	2	5	6	30
2	5	3	2	2	2	3	6	23
3	5	3	5	3	2	5	6	29
4	5	2	5	1	1	2	6	22
5	5	3	5	2	1	4	6	26
6	5	3	6	1	1	0	6	22
7	5	3	3	3	1	5	6	27
8	5	3	6	3	1	3	6	26
9	5	3	3	2	2	5	6	26
10	5	3	6	3	1	5	6	28
11	3	3	5	3	2	4	6	26
12	2	2	2	2	1	3	6	19
13	5	3	5	3	1	5	6	28
14	5	3	5	3	1	5	6	28
15	3	3	2	1	2	1	6	19
16	4	3	3	3	2	5	6	27
17	5	3	5	2	2	5	6	28
18	4	3	6	2	2	4	6	27
19	5	3	5	3	1	4	6	27
20	5	3	6	2	1	5	6	28
21	4	3	6	3	2	5	6	29
22	5	3	6	3	2	2	6	27
23	5	3	3	3	2	5	6	27
24	3	3	6	3	1	5	6	27
25	5	3	6	3	1	3	6	27
26	5	3	6	3	1	3	6	26
27	3	2	5	3	1	3	6	23
28	5	2	5	3	2	3	6	26
29	5	2	6	2	2	5	6	28
30	5	3	6	3	2	4	6	29
31	4	3	6	2	2	5	6	29
32	5	3	6	3	1	4	6	26
33	5	3	6	3	1	5	6	29
34	5	3	5	3	1	5	6	28
35	5	3	6	1	2	4	6	28
36	5	3	6	3	2	5	6	30
37	5	3	6	3	2	5	6	30
38	5	3	6	3	2	5	6	29
39	5	2	5	3	2	5	6	29
40	5	3	6	3	2	5	6	30
41	5	2	6	3	2	5	6	29
42	5	3	6	3	2	5	6	30
43	4	2	3	3	2	4	6	25
44	4	3	6	3	2	5	6	29
45	5	3	6	3	1	3	6	27
46	3	2	6	3	1	5	6	26
47	4	3	6	3	1	5	6	28
48	4	3	6	3	2	4	6	28
49	4	3	6	3	1	5	6	28
50	2	3	6	3	1	5	6	26

## Sheet: Wechsler Scale 
Wechsler Memory Scale (Normal)
#	Information	Guidance	Cognitive control	Logic	Number Repetition	Visual Cue	Verbal Association	Raw Material	Age+	Degree	Memory
1	6	5	6	17	9	14	15	72	40	112	126
2	6	5	4	10	11	14	13	63	33	96	97
3	6	5	9	17	9	13	12	71	42	103	108
4	6	5	9	10	10	10	15	65	33	98	100
5	6	5	5	18	9	14	14	71	38	109	120
6	5	5	2	15	7	11	10	55	38	93	93
7	6	5	4	17	10	13	15	70	34	104	110
8	6	5	4	17	9	13	13	67	44	111	124
9	6	5	4	18	13	13	15	74	34	108	118
10	6	5	3	20	9	13	15	71	38	109	118
11	6	5	4	13	11	10	10	59	42	101	105
12	6	5	2	15	9	10	8	54	38	92	90
13	6	5	4	14	7	13	9	57	38	95	96
14	6	5	4	20	12	14	13	72	40	112	126
15	6	5	2	15	8	11	9	56	33	86	81
16	6	5	2	18	9	7	15	62	38	100	103
17	6	5	6	20	10	13	15	75	40	115	135
18	6	5	2	15	11	6	14	58	40	98	100
19	6	5	7	15	11	12	15	71	33	104	110
20	6	5	6	19	11	14	16	76	38	114	140
21	6	5	6	19	9	12	15	72	33	105	112
22	6	5	6	17	7	12	9	62	36	98	100
23	5	5	6	18	11	13	14	72	38	110	122
24	6	5	8	20	8	13	12	72	36	108	122
25	6	5	8	20	9	14	11	72	36	108	118
26	5	5	6	17	9	10	13	65	34	99	101
27	6	5	6	19	4	11	11	62	33	95	96
28	6	5	5	12	8	13	14	63	34	97	99
29	6	5	9	14	14	14	13	71	33	104	90
30	6	5	8	18	11	14	14	76	33	109	97
31	6	5	9	19	11	14	14	73	36	109	97
32	6	5	2	11	10	14	11	59	38	97	99
33	6	5	6	16	9	14	12	61	38	99	101
34	6	5	4	33	7	13	10	77	38	115	135
35	6	5	6	15	11	12	15	70	38	108	118
36	6	5	9	20	9	14	16	79	34	112	126
37	6	5	9	20	9	14	16	79	36	115	135
38	6	5	9	20	10	14	15	71	33	110	122
39	6	5	8	21	10	14	15	80	33	115	129
40	6	5	9	21	10	14	16	80	33	113	129
41	6	5	10	19	15	14	16	84	33	117	140
42	6	5	9	19	9	14	16	69	33	101	105
43	6	5	4	13	10	10	8	56	38	94	94
44	6	5	8	18	12	13	14	76	36	112	126
45	6	5	7	17	11	14	14	75	38	113	129
46	6	5	4	17	11	12	12	67	34	101	112
47	6	5	5	16	11	13	16	72	38	110	122
48	6	5	7	18	10	14	14	74	36	110	112
49	6	5	7	40	12	6	14	90	33	123	140
50	6	5	4	42	9	11	16	93	33	126	140

## Sheet: Stroop test
	Stroop Test for Measuring Cognitive Flexibility (Normal)
	#	A	B1	C	B2
	1	13	15	16	45
	2	10	15	15	40
	3	12	13	14	50
	4	10	10	10	45
	5	13	17	14	54
	6	18	12	17	48
	7	31	28	28	33
	8	26	27	36	88
	9	15	15	16	22
	10	22	35	22	27
	11	32	28	24	30
	12	45	45	45	45
	13	34	11	30	19
	14	32	13	33	45
	15	23	42	43	44
	16	35	33	34	42
	17	10	11	12	37
	18	17	22	16	48
	19	9	9	10	38
	20	15	15	13	48
	21	9	11	11	35
	22	15	23	19	43
	23	9	11	11	42
	24	12	14	13	38
	25	8	8	10	32
	26	12	15	17	31
	27	15	14	12	40
	28	10	14	13	30
	29	16	12	12	11
	30	17	12	10	15
	31	12	14	11	13
	32	17	14	12	34
	33	18	19	25	32
	34	21	24	20	40
	35	11	19	11	35
	36	13	13	12	30
	37	11	14	11	35
	38	11	12	14	40
	39	12	13	10	39
	40	13	12	11	32
	41	11	14	16	33
	42	12	11	15	35
	43	18	23	28	42
	44	8	9	11	19
	45	13	12	11	17
	46	13	14	15	32
	47	13	17	14	26
	48	12	15	14	32
	49	9	12	14	32
	50	10	12	14	38
